# Supplementary material for: MYCBP2 expression correlated with inflammatory cell infiltration and prognosis immunotherapy in thyroid cancer patients
Source: Front Immunol. 2022 Dec 13;13:1048503. doi: 10.3389/fimmu.2022.1048503 (PMC9792662; doi:10.3389/fimmu.2022.1048503)
Supplement: Supplementary Table 1 — The Kaplan-Meier result of the relationship between the expression of MYCBP2 and survival times of the different cancer patients (GSE26304, GSE1456, GSE5327, GSE30929, GSE26939, GSE30219, GSE41271, GSE30219, GSE37745, GSE50081, GSE62452, and GSE16560). [file Table_1.xlsx]

## Sheet: Sheet1
Gene Symbol	Cancer Type	GEO ID	GPL	Survival	KM_HR	KM_CI	P Value
MYCBP2	Breast Cancer (BC)	GSE19783	GPL6480	OS	2.08	1.176-3.673	0.0118
MYCBP2	Breast Cancer (BC)	GSE19536	GPL6480	OS	2.04	1.145-3.621	0.0152
MYCBP2	Breast Cancer (BC)	GSE26304	GPL6848	OS	0.404	0.171-0.956	0.0415
MYCBP2	Breast Cancer (BC)	GSE1456	GPL97	RFS	0.372	0.2-0.692	0.0028
MYCBP2	Breast Cancer (BC)	GSE26338	GPL5325	RFS	10.1	2.186-46.864	0.00653
MYCBP2	Breast Cancer (BC)	GSE5327	GPL96	MFS	0.157	0.036-0.69	0.0486
MYCBP2	Colon Cancer (CC)	GSE17536	GPL570	DSS	1.75	1.034-2.978	0.0384
MYCBP2	Gastric Cancer (GC)	GSE84426	GPL6947	OS	2.31	1.188-4.496	0.0145
MYCBP2	Liposarcoma	GSE30929	GPL96	DRFS	0.407	0.23-0.723	0.00128
MYCBP2	Lung Adenocarcinoma (LUAD)	GSE26939	GPL9053	OS	0.563	0.347-0.915	0.0199
MYCBP2	Lung Cancer (LC)	GSE30219	GPL570	OS	0.707	0.535-0.934	0.013
MYCBP2	Lung Cancer (LC)	GSE41271	GPL6884	OS	0.684	0.48-0.974	0.0356
MYCBP2	Lung Cancer (LC)	GSE41271	GPL6884	RFS	0.669	0.468-0.955	0.0276
MYCBP2	Lung Cancer (LC)	GSE30219	GPL570	DFS	0.485	0.335-0.701	0.000121
MYCBP2	Non Small Cell Lung Cancer (NSCLC)	GSE37745	GPL570	OS	0.693	0.5-0.96	0.0268
MYCBP2	Non Small Cell Lung Cancer (NSCLC)	GSE50081	GPL570	DFS	0.568	0.328-0.984	0.0447
MYCBP2	Pancreatic Cancer (PC)	GSE62452	GPL6244	OS	0.537	0.303-0.952	0.0262
MYCBP2	Prostate Cancer (PC)	GSE16560	GPL5474	OS	0.727	0.553-0.957	0.0209

## Sheet: Sheet2
Gene Symbol	Cancer Type	GEO ID	GPL	Survival	KM Hazard Ration (HR)	KM 95% CI	P Value
MYCBP2	Breast Cancer (BC)	GSE26304	GPL6848	OS	0.404	0.171-0.956	0.0415
MYCBP2	Breast Cancer (BC)	GSE1456	GPL97	RFS	0.372	0.2-0.692	0.0028
MYCBP2	Breast Cancer (BC)	GSE5327	GPL96	MFS	0.157	0.036-0.69	0.0486
MYCBP2	Liposarcoma	GSE30929	GPL96	DRFS	0.407	0.23-0.723	0.00128
MYCBP2	Lung Adenocarcinoma (LUAD)	GSE26939	GPL9053	OS	0.563	0.347-0.915	0.0199
MYCBP2	Lung Cancer (LC)	GSE30219	GPL570	OS	0.707	0.535-0.934	0.013
MYCBP2	Lung Cancer (LC)	GSE41271	GPL6884	OS	0.684	0.48-0.974	0.0356
MYCBP2	Lung Cancer (LC)	GSE41271	GPL6884	RFS	0.669	0.468-0.955	0.0276
MYCBP2	Lung Cancer (LC)	GSE30219	GPL570	DFS	0.485	0.335-0.701	0.000121
MYCBP2	Non Small Cell Lung Cancer (NSCLC)	GSE37745	GPL570	OS	0.693	0.5-0.96	0.0268
MYCBP2	Non Small Cell Lung Cancer (NSCLC)	GSE50081	GPL570	DFS	0.568	0.328-0.984	0.0447
MYCBP2	Pancreatic Cancer (PC)	GSE62452	GPL6244	OS	0.537	0.303-0.952	0.0262
MYCBP2	Prostate Cancer (PC)	GSE16560	GPL5474	OS	0.727	0.553-0.957	0.0209
